# Supplementary material for: Pediatric chronic graft-versus-host disease-related dry eye disease and the diagnostic association of potential clinical findings
Source: Sci Rep. 2023 Mar 2;13:3575. doi: 10.1038/s41598-023-30288-6 (PMC9981701; doi:10.1038/s41598-023-30288-6)
Supplement: Supplementary file 1 — Supplementary Information. [file 41598_2023_30288_MOESM1_ESM.xlsx]

## Sheet: Sheet1
		Supplementary Table 1. Clinical characteristic of pediatric patients who received allogeneic HSCT
		No	Sex	Age (years)	follow-up (years)	Diagnosis	Donor	GVHD (onset, days)		DED (onset, days)	symptom	CFS R (points)	CFS L (points)	LG R (points)	LG L (points)	TFBUT R (seconds)	TFBUT L (seconds)	Schirmer R (mm)	Schirmer L (mm)	CTT R (mm)	CTT L (mm)	Fib R	Fib L	Fila R (onset, days)	Fila L (onset, days)	Hyp R	Hyp L	Ocular complication (onset, days)
		1	F	4.5	0.3	NB	unrelated	a	no	+ (203)	no	1	3	0	2	5	5	N/A	N/A	18	17	-	-	-	-	-	-
		2	M	9.7	10.2	CML	related	a	c (377)	+ (277)	no	3	3	2	2	3	3	N/A	N/A	15	10	-	-	-	-	-	-		Pseudomembrane (60)
		3	F	11.5	10.6	ALL	unrelated	a	c (355)	+ (151)	no	3	4	NA	NA	3	3	N/A	N/A	N/A	N/A	+	+	+ (473)	+ (473)	-	-	MGD	Pseudomembrane (179)	Trichiasis
		4	M	15	11.7	ALL	related	a	c (73)	+ (116)	no	3	3	2	2	2	2	3	10	6	4	+	+	-	-	+	+	MGD
		5	F	16	10.1	FA	unrelated	no	c (68)	+ (326)	no	4	2	1	1	3	4	N/A	N/A	10	9	-	-	+ (340)	+ (340)	-	-	MGD
		6	F	1.3	1.1	AML	related	a	c (89)	+ (333)	no	6	6	2	1	2	2	N/A	N/A	9	12	-	-	+ (853)	+ (853)	-	-		Pseudomembrane (151)
		7	F	12.2	1.2	RMS	related	a	c (224)	+ (253)	blurring	3	3	3	3	2	2	N/A	N/A	N/A	N/A	-	-	-	-	-	-		Pseudomembrane (106)		Cornea ulcer
		8	F	10	13.6	DBA	unrelated	a	c (176)	+ (195)	no	4	2	3	2	3	4	N/A	N/A	12	14	-	-	-	-	-	-
		9	M	8.8	1.3	ALL	unrelated	a	c (643)	+ (38)	discharge	6	2	N/A	N/A	1	3	N/A	N/A	N/A	N/A	+	+	+ (38)	+ (38)	-	-	MGD	Pseudomembrane (38)
		10	M	16.5	3.7	AML	unrelated	no	no	+ (103)	no	1	1	NA	NA	3	2	N/A	N/A	2	8	-	-	-	-	-	-				Allergic conjunctivitis
		11	M	6.2	3.7	FA	related	a	c (301)	+ (292)	pain	8	7	6	2	3	2	N/A	N/A	N/A	N/A	+	+	+ (332)	+ (332)	+	+	MGD	Pseudomembrane (192)		Steroid glaucoma
		12	M	10	2.7	AA	related	a	no	-	no	0	0	0	0	10	10	20	16	19	21	-	-	-	-	-	-
		13	F	6.8	3.5	MDS	related	a	no	-	no	0	0	0	0	10	10	N/A	N/A	20	21	-	-	-	-	-	-			Trichiasis	PSC
		14	F	14.6	1.7	β-thal	related	a	no	-	no	1	0	0	0	6	6	35	17	N/A	N/A	-	-	-	-	-	-	MGD			Steroid glaucoma
		15	F	5.7	3.3	NB	unrelated	no	no	-	no	0	0	1	0	6	6	35	24	N/A	N/A	-	-	-	-	-	-	MGD
		16	M	11.1	0.5	ALL	related	a	c	-	no	0	2	0	0	10	10	15	14	20	18	-	-	-	-	-	-				Allergic conjunctivitis
		17	M	3.3	8.5	AA	unrelated	a	c	-	no	0	0	N/A	N/A	10	10	35	35	N/A	N/A	+	+	-	-	+	+	MGD			SLPO
		18	F	5.1	10.4	CML	unrelated	a	c	-	no	2	2	2	2	NA	NA	35	35	32	29	-	-	-	-	-	-	MGD		Trichiasis	Corneal neovascularization
		19	F	10.7	3.2	AA	related	no	no	-	no	0	0	0	0	5	6	N/A	N/A	28	29	-	-	-	-	-	-				Retinal hemorrhage
		20	F	11.3	9.7	MDS	related	no	no	-	no	0	0	1	1	10	6	N/A	N/A	N/A	N/A	-	-	-	-	-	-
		21	M	3.8	15.8	JMML	unrelated	a	c	-	no	0	0	0	0	10	10	N/A	N/A	27	25	-	-	-	-	-	-			Trichiasis	PSC
		22	M	1.3	0.6	JMML	unrelated	a	c	-	no	0	0	0	0	10	10	N/A	N/A	22	32	-	-	-	-	+	+
		23	M	0.6	12.1	JMML	related	no	c	-	no	1	0	1	0	10	10	N/A	N/A	N/A	N/A	+	-	-	-	-	-
		24	M	13.1	7	PTCL	related	no	c	-	no	0	0	0	0	7	7	24	24	18	19	-	-	-	-	-	-				Steroid glaucoma
		25	F	8	0.3	AA	related	a	no	-	no	0	0	0	0	10	10	N/A	N/A	N/A	N/A	-	-	-	-	-	-
		26	M	9.3	2.6	ALL	related	no	no	-	no	0	0	0	0	10	10	14	21	15	10	-	-	-	-	-	-
		GVHD=GVHD in organs other than the eyes; DED=dry eye disease; (+)=positive, (-)=negative, CFS=corneal fluorescein score; LG=lissamine green score; TFBUT=tear film break-up time; CTT=Cotton thread test; Fib=Fibrosis, Fila=filamentary keratitis, Hyp=hyperemiaa=acute; c=chronic; NB=neuroblastoma; CML=MGD=meibomian gland dysfunction;
